# Supplementary material for: X- vs. Y-chromosome influences on human behavior: a deep phenotypic comparison of psychopathology in XXY and XYY syndromes
Source: J Neurodev Disord. 2024 Oct 3;16:56. doi: 10.1186/s11689-024-09574-5 (PMC11451104; doi:10.1186/s11689-024-09574-5)
Supplement: Supplementary file 1 — Supplementary Material 1. [file 11689_2024_9574_MOESM1_ESM.xlsx]

## Sheet: XXYKS Exclusive
Intrument (Abbreviation)	Subscale	Variable name		N (XXY/KS, XY)	N (XYY, XY)		XXY/KS vs. XY				XXY/KS vs. XY (covarying for IQ)				Prenatal XXY/KS vs. XY				Pre- vs. postnatal XXY/KS				Proportion of XXY/KS with z>2		Regression of scale scores on IQ				Regression of scale scores on VABC				Regression of scale scores on CSQ
							β for XXY/KS	s.e.m.	p (unadjusted)		β for XXY/KS	s.e.m.	p (unadjusted)		β for prenatal XXY/KS	s.e.m.	p (unadjusted)		β for prenatal XXY/KS	s.e.m.	p (unadjusted)				standardized β	s.e.m.	p (unadjusted)		standardized β	s.e.m.	p (unadjusted)		standardized β	s.e.m.	p (unadjusted)
Antisocial Process Screening Device (APSD)	Total	tot_APSD		101, 73	58, 55		0.640696	0.169166	0.00021		0.599154	0.227373	0.009188		0.314247	0.21815	0.152616		-0.51518	0.236974	0.032091		0.148515		-0.09066	0.081878	0.270877		-0.20019	0.093809	0.035339		0.201161	0.098249	0.043317
	Callous/Unemotional	cu_APSD		101, 73	58, 55		0.472296	0.177839	0.008657		0.127177	0.236795	0.591916		0.289203	0.218743	0.188924		-0.28894	0.259702	0.268577		0.089109		-0.16212	0.080174	0.045888		-0.31496	0.090209	0.000722		0.104999	0.101453	0.303267
	Narcissism	narc_APSD		101, 73	58, 55		0.232678	0.153412	0.13118		0.376329	0.206323	0.069912		-0.04664	0.200883	0.816837		-0.4408	0.202281	0.031693		0.049505		0.008786	0.082024	0.914918		-0.04763	0.096297	0.621998		0.079712	0.098797	0.421742
	Impulsivity	imp_APSD		101, 73	58, 55		0.779152	0.171997	1.1e-05		0.679689	0.23018	0.003594		0.571908	0.215203	0.009066		-0.32706	0.246556	0.187727		0.118812		-0.13732	0.081581	0.095507		-0.07463	0.095477	0.436314		0.22821	0.095491	0.018787
Barratt Impulsiveness Scale (BIS)	Attentional	att_BIS		83, 61	31, 37		0.593619	0.160942	0.000321		0.562087	0.214046	0.009593		0.386686	0.216048	0.076885		-0.32407	0.208277	0.123623		0.072289		-0.07297	0.090483	0.42232		-0.06381	0.102778	0.536453		0.175157	0.102613	0.091708
	Motor	mot_BIS		83, 61	31, 37		0.219842	0.168474	0.194039		0.193652	0.224078	0.388937		-0.17257	0.216117	0.426713		-0.61453	0.219082	0.006297		0.036145		-0.08843	0.090313	0.330396		-0.26336	0.098763	0.00927		0.116414	0.103686	0.264897
	Planning	pln_BIS		83, 61	31, 37		0.759933	0.172691	2.11e-05		0.32534	0.222842	0.146526		0.616763	0.239536	0.01168		-0.22421	0.238049	0.349062		0.084337		-0.29044	0.084921	0.000983		-0.03406	0.103927	0.743986		0.086917	0.105001	0.410261
	Total	tot_BIS		83, 61	31, 37		0.65938	0.16371	9.14e-05		0.431954	0.215801	0.047243		0.362228	0.222557	0.10715		-0.46535	0.211879	0.03093		0.108434		-0.21306	0.087707	0.017345		-0.14937	0.101764	0.146083		0.153845	0.103142	0.139744
Children's Scale of Hostility and Aggression (SHRP)	Verbal aggression	ag.v_SHRP		100, 38	54, 45		0.90917	0.306334	0.003544		0.575992	0.386168	0.138165		0.970025	0.350172	0.00708		0.098154	0.368894	0.79074		0.23		-0.12417	0.082463	0.135378		-0.19858	0.094842	0.038861		0.504149	0.087238	8.92e-08
	Bullying	bul_SHRP		100, 38	54, 45		0.577202	0.274245	0.037158		0.146861	0.343382	0.669563		0.934854	0.349915	0.009277		0.576859	0.320263	0.074746		0.14		-0.17201	0.081545	0.037481		-0.2715	0.09298	0.004343		0.425614	0.091409	1.01e-05
	Covert aggression	ag.c_SHRP		100, 38	54, 45		0.611392	0.20875	0.003991		0.483404	0.26482	0.070166		0.628108	0.247295	0.013186		0.02696	0.233767	0.90842		0.14		-0.06612	0.083107	0.428226		-0.23788	0.093915	0.012897		0.585543	0.081887	1.57e-10
	Hostility	hos_SHRP		100, 38	54, 45		0.690832	0.223827	0.002455		0.591035	0.284444	0.039631		0.634872	0.254113	0.014696		-0.09026	0.255244	0.724387		0.19		-0.07271	0.082964	0.382971		-0.33296	0.090919	0.000406		0.612383	0.079859	1.29e-11
	Physical aggression	ag.p_SHRP		100, 38	54, 45		0.168236	0.246639	0.496326		-0.05806	0.31188	0.85261		0.053715	0.273803	0.845005		-0.18471	0.286867	0.521149		0.07		-0.09905	0.082747	0.234225		-0.1314	0.096027	0.174318		0.341939	0.094926	0.000498
Affective Reactivity Index (ARI)	Total	tot_ARI		101, 38	59, 46		1.42789	0.335961	3.93e-05		1.2598	0.426801	0.003727		0.97756	0.339199	0.005169		-0.72196	0.401144	0.074945		0.415842		-0.09582	0.08274	0.249654		-0.24926	0.095014	0.010083		0.605962	0.079721	1.78e-11
Conners (CON)	Inattention	att_CON		63, 38	48, 44		1.91767	0.245203	5.8e-12		1.61211	0.339561	7.11e-06		1.66474	0.279022	1.21e-07		-0.442628	0.327698	0.181775		0.507937		-0.180641	0.0915076	0.0529847		-0.327965	0.104045	0.00251317		0.340456	0.118437	0.0055625
	Hyperactivity/Impulsivity	hyp.imp_CON		63, 38	48, 44		0.825254	0.273743	0.00326764		0.346721	0.37276	0.354605		0.545561	0.288263	0.0630101		-0.489464	0.378944	0.20135		0.222222		-0.191398	0.092259	0.0423242		-0.271936	0.10666	0.0133154		0.334634	0.118709	0.00648794
	Learning problems	learn_CON		63, 38	48, 44		3.49652	0.306248	9.14761e-20		2.44902	0.400054	1.97e-08		3.15594	0.35507	1.01e-12		-0.596023	0.434405	0.175074		0.777778		-0.312198	0.0853869	0.000540525		-0.274626	0.106547	0.012384		0.202788	0.123505	0.105747
	Executive functioning	exec_CON		63, 38	48, 44		1.73969	0.235151	4.56e-11		1.52261	0.328932	1.14e-05		1.56726	0.292063	1.23e-06		-0.301755	0.311554	0.336595		0.412698		-0.200261	0.0898118	0.0295158		-0.37687	0.101293	0.000435023		0.275242	0.121184	0.0266713
	Defiance	def_CON		63, 38	48, 44		1.08186	0.307327	0.000653		0.974971	0.431852	0.0262094		1.15518	0.367092	0.00252063		0.128314	0.442621	0.772879		0.238095		-0.0493832	0.0931917	0.59813		-0.307744	0.105053	0.00477094		0.508417	0.10812	1.52e-05
	Peer relations	peer_CON		63, 38	48, 44		2.35428	0.424392	2.42e-07		2.06715	0.595336	0.000772491		1.93543	0.462131	8.91e-05		-0.732986	0.633208	0.251549		0.555556		-0.101748	0.0924815	0.275638		-0.599055	0.0818877	6.64e-10		0.583809	0.101686	3.17e-07
	Total	tot_CON		63, 38	48, 44		1.83791	0.291213	7.85e-09		1.50385	0.40269	0.000317446		1.55853	0.321063	8.31e-06		-0.488928	0.410141	0.23784		0.412698		-0.160996	0.0923521	0.0864061		-0.338111	0.103511	0.00178982		0.490869	0.109442	3.28e-05
	ADHD_Inattentive_subtype	adhd.att_CON		63, 38	48, 44		1.62776	0.223721	8.24e-11		1.37794	0.310205	2.36e-05		1.4726	0.280761	1.94e-06		-0.271521	0.290296	0.353309		0.428571		-0.189988	0.091321	0.0417628		-0.372487	0.101558	0.00051554		0.41533	0.114454	0.000583639
	ADHD_Hyperactive_subtype	adhd.hyp_CON		63, 38	48, 44		0.579972	0.256538	0.025963		0.137333	0.348446	0.69435		0.446049	0.280221	0.116441		-0.234365	0.351962	0.507998		0.174603		-0.18447	0.0929869	0.0518562		-0.219049	0.108637	0.048174		0.336791	0.118609	0.00613055
	Conduct Disorder	cond_CON		63, 38	48, 44		0.965247	0.281497	0.000884		0.747721	0.390627	0.0585478		0.950157	0.322801	0.00453944		-0.0264087	0.397804	0.947288		0.222222		-0.100596	0.0937905	0.287761		-0.378388	0.1012	0.000409931		0.519948	0.107218	8.9e-06
	Opposiitonal Defiant Disorder	odd_CON		63, 38	48, 44		1.01769	0.248489	8.62e-05		1.13575	0.348132	0.00152561		0.944631	0.296696	0.00225921		-0.127858	0.338193	0.706697		0.269841		0.00361322	0.0937554	0.969386		-0.215294	0.10876	0.0522741		0.465191	0.111265	9.43e-05
Depression and Anxiety Stress Scale 21 (DASS)	Depression	dep_DASS		68, 50	25, 27		1.34696	0.438677	0.002662		1.30942	0.572955	0.024123		0.399412	0.337211	0.240182		-1.43186	0.748624	0.060133		0.264706		-0.08955	0.102309	0.384593		-0.2075	0.119773	0.087931		0.068098	0.120868	0.575096
	Anxiety	anx_DASS		68, 50	25, 27		2.05363	0.407995	1.78e-06		1.65066	0.529654	0.002312		1.4233	0.374183	0.000299		-0.95249	0.700944	0.178814		0.352941		-0.12044	0.101828	0.241122		-0.23051	0.118939	0.056962		0.099403	0.120355	0.411875
	Stress	strs_DASS		68, 50	25, 27		0.894734	0.270553	0.001256		1.02638	0.352863	0.004357		0.170502	0.268117	0.526872		-1.0944	0.420267	0.01137		0.205882		-0.04044	0.102781	0.695262		-0.2298	0.119237	0.05832		0.112731	0.120442	0.352748
Developmental Coordination Disorders Questionnaire (DCD)	Control	cont_DCD		100, 38	62, 51		1.30722	0.286202	1.09e-05		1.27833	0.360913	0.000547		1.08526	0.294748	0.000437		-0.35801	0.33989	0.294788		0.37		-0.08217	0.083727	0.328821		-0.24143	0.093823	0.011575		0.210567	0.09875	0.03548
	Fine Motor	fine_DCD		100, 38	62, 51		1.21659	0.24382	1.82e-06		0.991829	0.30655	0.00153		1.1837	0.270487	3.9e-05		-0.05305	0.283495	0.851954		0.39		-0.15384	0.082568	0.06546		-0.25698	0.0934	0.007069		0.096074	0.100548	0.341672
	Coordination	coord_DCD		100, 38	62, 51		1.7418	0.279338	5.3e-09		1.49847	0.351474	3.77e-05		1.58635	0.316034	3.46e-06		-0.25072	0.331504	0.451275		0.5		-0.13832	0.082792	0.098005		-0.26411	0.093197	0.005583		0.249173	0.097829	0.012421
	Total	tot_DCD		100, 38	62, 51		1.6311	0.277069	2.92e-08		1.44762	0.34831	5.74e-05		1.46876	0.305103	7.63e-06		-0.26182	0.328313	0.427097		0.45		-0.13578	0.083112	0.105555		-0.28318	0.092624	0.002879		0.214666	0.09866	0.031973
Obsessive Compulsive Inventory (OCI)	Doubting	dbt_OCI		56, 36	36, 44		0.498893	0.22317	0.02786		0.493533	0.306978	0.11144		0.057158	0.270398	0.833354		-0.72756	0.279019	0.011766		0.125		-0.08463	0.09918	0.397286		-0.10604	0.109298	0.336262		0.189479	0.124718	0.134531
	Obsessions	obs_OCI		56, 36	36, 44		-0.03654	0.227976	0.873006		0.201211	0.311407	0.519855		-0.48504	0.262914	0.070349		-0.7387	0.288925	0.013411		0.071429		0.024111	0.099792	0.809999		0.027709	0.110182	0.802393		0.276586	0.121667	0.027009
	Hoarding	hrd_OCI		56, 36	36, 44		0.474412	0.261699	0.073195		1.04306	0.348969	0.003618		0.046917	0.275161	0.865227		-0.70411	0.359936	0.055621		0.125		0.140902	0.097988	0.156218		-0.07459	0.109778	0.499772		0.236771	0.123212	0.059934
	Ordering	ord_OCI		56, 36	36, 44		0.439275	0.267029	0.103449		0.290473	0.366581	0.430244		-0.07932	0.289833	0.785354		-0.85415	0.364595	0.022858		0.142857		-0.13821	0.098059	0.164428		-0.13979	0.108593	0.203483		0.041263	0.127232	0.746955
	Neutralizing	neut_OCI		56, 36	36, 44		0.919058	0.25353	0.000478		0.545047	0.343866	0.116501		0.426397	0.297975	0.157993		-0.81144	0.339165	0.020244		0.125		-0.21546	0.095444	0.028046		-0.2797	0.103468	0.009162		0.145397	0.125809	0.252893
	Total	tot_OCI		56, 36	36, 44		0.536646	0.231374	0.022638		0.601525	0.318104	0.061882		-0.06884	0.259318	0.791637		-0.99727	0.281839	0.000837		0.142857		-0.08375	0.099194	0.40225		-0.16018	0.10807	0.144096		0.175353	0.1251	0.166725
Social Communication Questionnaire (SCQ)	Total	tot_SCQ		100, 37	62, 50		1.83581	0.406808	1.38e-05		1.21767	0.498137	0.015817		1.36192	0.421011	0.00183		-0.76433	0.489672	0.121771		0.38		-0.20905	0.082626	0.013014		-0.53305	0.08061	2e-09		0.244865	0.09794	0.014074
	Reciprocal social interaction	soc_SCQ		100, 37	62, 50		2.26536	0.52094	2.68e-05		1.66932	0.644903	0.010712		1.63008	0.485506	0.001252		-1.02464	0.634219	0.109399		0.41		-0.1545	0.083359	0.066851		-0.50351	0.082525	2.1e-08		0.19953	0.098984	0.046561
	Communication	com_SCQ		100, 37	62, 50		1.07629	0.287986	0.000274		0.756591	0.362377	0.038718		0.846037	0.316185	0.009199		-0.37138	0.337588	0.273988		0.24		-0.17772	0.081382	0.031394		-0.46436	0.084836	3.39e-07		0.137169	0.10006	0.173549
	Repetitive Behavior	rep_SCQ		100, 37	62, 50		1.27091	0.433691	0.003976		0.518624	0.510873	0.311867		0.960085	0.435424	0.030609		-0.50133	0.528068	0.344765		0.29		-0.19031	0.086356	0.029908		-0.33967	0.090665	0.000303		0.254311	0.097694	0.010672
Strength and Difficulties Questionnaire (SDQ)	Emotional symptoms	emo_SDQ		101, 37	50, 51		2.46441	0.408632	1.45e-08		2.0561	0.502325	7.31e-05		1.78846	0.386095	1.54e-05		-1.08366	0.484626	0.027592		0.534653		-0.09953	0.085122	0.245112		-0.19661	0.096254	0.04375		0.396195	0.092486	4.29e-05
	Conduct problems	cond_SDQ		101, 37	50, 51		2.00052	0.348196	5.75e-08		1.73933	0.440575	0.000127		2.04519	0.391055	1.56e-06		0.071617	0.418195	0.864375		0.425743		-0.10375	0.082573	0.211918		-0.34232	0.092042	0.000332		0.550974	0.086623	6.43e-09
	Hyperactivity/Innatention	hyp.imp_SDQ		101, 37	50, 51		0.941052	0.237155	0.000117		0.729358	0.299478	0.016189		0.705807	0.263551	0.009142		-0.37714	0.267379	0.161526		0.257426		-0.14373	0.082047	0.082939		-0.31559	0.093002	0.000994		0.406433	0.09265	2.9e-05
	Peer relationship problems	peer_SDQ		101, 37	50, 51		0.898603	0.232693	0.000173		0.924363	0.293062	0.001987		0.586033	0.248858	0.021219		-0.5011	0.259039	0.05591		0.257426		-0.01036	0.084051	0.902158		-0.50297	0.084261	3.73e-08		0.405837	0.094807	4.35e-05
	Prosocial behavior (inverted)	soc_SDQ		101, 37	50, 51		0.549535	0.20579	0.008501		0.687272	0.260605	0.009347		0.597642	0.240963	0.015436		0.077125	0.225973	0.733601		0.069307		0.06085	0.083003	0.465248		-0.29105	0.093806	0.0025		0.402002	0.09366	4.16e-05
	Total difficulties	tot_SDQ		101, 37	50, 51		1.95101	0.284695	2.3e-10		1.69441	0.356103	4.99e-06		1.53058	0.308222	4.35e-06		-0.67402	0.327528	0.042226		0.465347		-0.12873	0.083263	0.125315		-0.47434	0.085922	2.72e-07		0.623355	0.081577	1.47e-11
Social Responsiveness Scale (SRS)	Total score	tot_SRS		101, 38	62, 51		2.47773	0.342794	3.12e-11		1.9822	0.424779	7.3e-06		1.91172	0.357557	9.57e-07		-0.90743	0.406622	0.027895		0.544554		-0.18463	0.082613	0.027694		-0.62992	0.075148	3.61e-13		0.354091	0.096109	0.000376
	Social awareness	awr_SRS		101, 38	62, 51		1.17499	0.22392	5.73e-07		0.94132	0.278044	0.000931		1.22668	0.273916	2.68e-05		0.082865	0.254932	0.74583		0.277228		-0.19267	0.083071	0.022453		-0.50019	0.084428	4.56e-08		0.293187	0.096602	0.003081
	Social cognition	cog_SRS		101, 38	62, 51		2.79608	0.373877	8.13e-12		2.00445	0.454662	2.1e-05		2.25224	0.394303	2.2e-07		-0.87186	0.449321	0.055176		0.574257		-0.23216	0.081756	0.005492		-0.59436	0.078019	1.56e-11		0.369378	0.094512	0.000171
	Social communication	com_SRS		101, 38	62, 51		2.43193	0.366466	6.9e-10		2.07269	0.460651	1.46e-05		1.91236	0.36398	1.38e-06		-0.83296	0.440132	0.061341		0.524752		-0.13064	0.082907	0.118319		-0.6021	0.077417	7.17e-12		0.353983	0.095635	0.000354
	Social motivation	mot_SRS		101, 38	62, 51		1.82604	0.309812	2.79e-08		1.70933	0.391262	2.47e-05		1.26653	0.300124	6.85e-05		-0.897	0.361709	0.01483		0.356436		-0.07352	0.083632	0.381499		-0.52572	0.082847	6.7e-09		0.182319	0.100494	0.072704
	Restricted interests rep' behavior	man_SRS		101, 38	62, 51		1.75565	0.312242	1.02e-07		1.16403	0.384085	0.002926		1.09709	0.327903	0.001291		-1.05579	0.360746	0.00425		0.336634		-0.21723	0.081645	0.009112		-0.49058	0.084996	9.01e-08		0.304524	0.098894	0.002692
	ASD Social Comm/Interaction	asd_SRS		101, 38	62, 51		2.47783	0.338927	2e-11		2.04753	0.421558	3.25e-06		1.98166	0.354916	3.7e-07		-0.79545	0.403754	0.051616		0.554455		-0.16851	0.082879	0.044735		-0.63881	0.074386	1.3e-13		0.350854	0.09583	0.000407
Child Behavior Checklist (CBCL)	Anxious/Depressed	ax.dep_CBCL		61, 37	47, 46		3.43707	0.733957	9.3e-06		3.09954	1.0064	0.002716		2.17364	0.706468	0.003132		-2.20197	1.1091	0.051758		0.557377		-0.05309	0.099938	0.597293		-0.11043	0.119246	0.358176		0.535237	0.110775	1.03e-05
	Withdrawn/Depressed	wt.dep_CBCL		61, 37	47, 46		1.49301	0.364071	8.62e-05		0.944972	0.5049	0.064371		1.09643	0.39888	0.007858		-0.69119	0.532876	0.199645		0.377049		-0.17933	0.095039	0.064174		-0.38246	0.109303	0.000895		0.207992	0.128288	0.110381
	Somatic complaints	som_CBCL		61, 37	47, 46		2.20977	0.521698	5.23e-05		2.20412	0.721663	0.002935		1.58014	0.469601	0.001329		-1.09736	0.788901	0.169448		0.377049		-0.01076	0.099363	0.91416		-0.13728	0.118773	0.252398		0.395676	0.120758	0.001777
	Social problems	soc_CBCL		61, 37	47, 46		2.6533	0.454876	7.33e-08		2.27436	0.62871	0.000481		2.17553	0.465754	1.7e-05		-0.83268	0.683449	0.227941		0.508197		-0.08513	0.09858	0.391367		-0.33877	0.111719	0.003602		0.522369	0.113418	2.3e-05
	Thought problems	tht_CBCL		61, 37	47, 46		2.35278	0.449683	9.83e-07		1.58699	0.62174	0.012307		1.75223	0.470606	0.000431		-1.04667	0.669691	0.12342		0.47541		-0.20986	0.093874	0.029246		-0.49111	0.101678	1.01e-05		0.451565	0.117975	0.000319
	Attention problems	att_CBCL		61, 37	47, 46		2.38522	0.319508	3.78e-11		2.08544	0.447107	1.02e-05		2.09025	0.355518	1.86e-07		-0.5141	0.459406	0.267653		0.639344		-0.16696	0.095242	0.084888		-0.40312	0.108037	0.00043		0.383191	0.124712	0.00323
	Rule breaking	rule_CBCL		61, 37	47, 46		1.78303	0.4047	2.74e-05		1.77477	0.569391	0.002424		1.99293	0.513398	0.000257		0.365834	0.606832	0.548914		0.360656		-0.01454	0.09759	0.882106		-0.28378	0.114287	0.015889		0.461398	0.121528	0.000353
	Aggressive behavior	ag_CBCL		61, 37	47, 46		2.05075	0.408678	2.4e-06		1.80819	0.574404	0.002204		1.97459	0.495315	0.000182		-0.13273	0.615095	0.829895		0.491803		-0.06461	0.09715	0.50868		-0.34812	0.111231	0.00272		0.609679	0.104458	2.53e-07
	Internalizing problems	int_CBCL		61, 37	47, 46		3.14774	0.590606	6.5e-07		2.71297	0.811103	0.001184		2.15327	0.596461	0.000619		-1.73323	0.885659	0.055085		0.491803		-0.09055	0.099205	0.365151		-0.23072	0.116293	0.051923		0.484295	0.114568	8.49e-05
	Externalizing problems	ext_CBCL		61, 37	47, 46		2.03823	0.385778	7.91e-07		1.87179	0.54277	0.000845		2.06425	0.494533	9.65e-05		0.045349	0.576979	0.937619		0.42623		-0.05202	0.097257	0.594751		-0.36035	0.110569	0.001857		0.618803	0.105228	2.14e-07
	Total problems	tot_CBCL		61, 37	47, 46		3.33872	0.447373	3.82e-11		2.9445	0.623533	8.13e-06		2.81749	0.527372	1.44e-06		-0.90842	0.669225	0.179816		0.639344		-0.12002	0.096963	0.220796		-0.4124	0.107442	0.000304		0.62801	0.103101	9.64e-08
		num of sig. scales					46				19				28				0				NA (descriptive)		1				23				30
							59				48				49				15
																									0.140902				0.027709				0.62801
																									-0.312198				-0.63881				0.041263

## Sheet: XXYKS vs XYY
Intrument (Abbreviation)	Subscale	Variable name		XXY/KS vs. XYY				XXY/KS vs. XYY (covarying for IQ)				XXY/KS vs. XYY (covarying for IQ + age)				Proportion of XXY/KS vs. XYY with z>2
				β for XYY (vs. XXY)	s.e.m.	p (unadjusted)		β for XYY (vs. XXY)	s.e.m.	p (unadjusted)		β for XYY (vs. XXY)	s.e.m.	p (unadjusted)		Proportion difference (XYY-XXY/KS)	Statistic	p (unadjusted)
Antisocial Process Screening Device (APSD)	Total	tot_APSD		0.716294	0.203318	0.000559		0.674433	0.210387	0.001638		0.715773	0.217327	0.001229		0.144589	3.93415	0.047315
	Callous/Unemotional	cu_APSD		1.0738	0.216545	1.82e-06		0.947493	0.222223	3.49e-05		0.944795	0.230002	6.49e-05		0.359167	25.6327	4.13e-07
	Narcissism	narc_APSD		0.578444	0.204326	0.005248		0.631057	0.212343	0.003436		0.680839	0.219165	0.002257		0.157392	7.98087	0.004727
	Impulsivity	imp_APSD		0.224374	0.192433	0.245388		0.14208	0.195879	0.469341		0.134565	0.202721	0.507822		0.174292	6.38186	0.011529
Barratt Impulsiveness Scale (BIS)	Attentional	att_BIS		0.692664	0.206785	0.001103		0.585062	0.216411	0.007942		0.585579	0.217311	0.008152		0.121259	-	0.08467
	Motor	mot_BIS		0.83432	0.240657	0.000748		0.672501	0.249956	0.008238		0.672241	0.251078	0.008556		0.157404	-	0.01192
	Planning	pln_BIS		0.485424	0.215557	0.026275		0.185765	0.209444	0.377027		0.190897	0.201202	0.344812		0.173727	-	0.0259
	Total	tot_BIS		0.872361	0.220184	0.000131		0.624294	0.220671	0.005541		0.626826	0.219589	0.005152		0.149631	-	0.07285
Children's Scale of Hostility and Aggression (SHRP)	Verbal aggression	ag.v_SHRP		1.3652	0.439548	0.002264		1.21025	0.451009	0.008111		1.3073	0.480832	0.007335		0.14037	2.77096	0.095989
	Bullying	bul_SHRP		1.54651	0.365049	3.92e-05		1.40775	0.372529	0.000227		1.16908	0.39345	0.003461		0.211852	8.13124	0.004351
	Covert aggression	ag.c_SHRP		1.25156	0.276414	1.2e-05		1.20876	0.284451	3.76e-05		1.09826	0.302449	0.000388		0.248889	10.9917	0.000915
	Hostility	hos_SHRP		1.93762	0.332067	3.13e-08		1.88282	0.340951	1.45e-07		1.98626	0.363071	1.87e-07		0.235926	8.68656	0.003206
	Physical aggression	ag.p_SHRP		0.845994	0.276904	0.002657		0.836336	0.287781	0.004218		0.531181	0.29824	0.076956		0.152222	6.17095	0.012986
Affective Reactivity Index (ARI)	Total	tot_ARI		1.47636	0.360602	6.74e-05		1.41102	0.373911	0.000229		1.53106	0.385879	0.000111		0.075684	0.584852	0.444417
Conners (CON)	Inattention	att_CON		1.08251	0.259108	5.96e-05		0.922644	0.253961	0.000433595		0.937296	0.266376	0.000642417		0.262897	6.92658	0.00849237
	Hyperactivity/Impulsivity	hyp.imp_CON		1.54081	0.330992	9.18e-06		1.44222	0.331228	3.09e-05		1.20496	0.338026	0.000549848		0.256944	6.97879	0.00824811
	Learning problems	learn_CON		-0.25098	0.351979	0.477336		-0.625827	0.318193	0.0518188		-0.61823	0.333798	0.0668193		-0.0902778	0.73021	0.392815
	Executive functioning	exec_CON		-0.0124034	0.214016	0.95389		-0.12425	0.21565	0.565724		0.0709635	0.216317	0.743525		0.0456349	0.0826166	0.773782
	Defiance	def_CON		1.79304	0.559829	0.00178424		1.7162	0.579722	0.00379153		1.6127	0.607155	0.00913614		0.178571	3.23927	0.0718927
	Peer relations	peer_CON		2.59661	0.603286	3.68e-05		2.32204	0.590698	0.000151132		2.59991	0.612469	4.73e-05		0.152778	2.09297	0.147978
	Total	tot_CON		1.2083	0.355412	0.000943338		1.10232	0.358026	0.00264583		0.925357	0.370764	0.0141229		0.149802	1.88674	0.16957
	ADHD_Inattentive_subtype	adhd.att_CON		0.745476	0.222984	0.00113583		0.638459	0.220953	0.00467912		0.758821	0.228169	0.00121586		0.217262	4.32025	0.0376615
	ADHD_Hyperactive_subtype	adhd.hyp_CON		1.27907	0.294366	3.14e-05		1.20842	0.295792	8.57e-05		0.961713	0.2988	0.00171411		0.22123	5.68544	0.0171063
	Conduct Disorder	cond_CON		1.25167	0.478189	0.0101156		1.27099	0.494173	0.0114977		1.15503	0.516927	0.0275741		0.111111	1.1885	0.275632
	Opposiitonal Defiant Disorder	odd_CON		1.44858	0.368309	0.000147822		1.40318	0.381673	0.000373198		1.44556	0.400144	0.000466902		0.271825	7.37544	0.00661205
Depression and Anxiety Stress Scale 21 (DASS)	Depression	dep_DASS		0.552941	0.650561	0.397587		0.525187	0.671551	0.436238		0.613462	0.630792	0.333424		0.135294	1.01213	0.314394
	Anxiety	anx_DASS		0.53525	0.593282	0.369341		0.360527	0.607131	0.554122		0.419732	0.588934	0.477897		0.367059	8.51763	0.003517
	Stress	strs_DASS		2.00407	0.482448	7.36e-05		1.97538	0.497927	0.000146		2.04209	0.466364	3.25e-05		0.274118	5.52649	0.018731
Developmental Coordination Disorders Questionnaire (DCD)	Control	cont_DCD		1.90862	0.307782	4.59e-09		1.8265	0.319425	5.29e-08		1.70189	0.332681	9.07e-07		0.275161	10.5419	0.001167
	Fine Motor	fine_DCD		1.16573	0.221072	4.29e-07		0.995234	0.221421	1.35e-05		0.939701	0.231348	7.69e-05		0.303548	12.9195	0.000325
	Coordination	coord_DCD		0.982402	0.24232	7.84e-05		0.844441	0.246992	0.000801		0.744483	0.257135	0.004332		0.241935	8.30373	0.003956
	Total	tot_DCD		1.70924	0.256326	3.99e-10		1.55651	0.260596	1.5e-08		1.44978	0.271259	3.16e-07		0.372581	20.4894	6e-06
Obsessive Compulsive Inventory (OCI)	Doubting	dbt_OCI		0.349878	0.251988	0.168421		0.306325	0.262327	0.246072		0.331169	0.267591	0.219197		0.069444	0.369258	0.543409
	Obsessions	obs_OCI		0.610068	0.223998	0.007758		0.613065	0.234038	0.01037		0.594294	0.238842	0.014744		0.039683	-	0.707
	Hoarding	hrd_OCI		0.303718	0.295855	0.307372		0.339981	0.308833	0.273962		0.266594	0.312355	0.395728		0.125	1.59257	0.20696
	Ordering	ord_OCI		0.663153	0.290386	0.024743		0.509076	0.29634	0.089335		0.433751	0.299276	0.15084		0.162698	2.61649	0.105758
	Neutralizing	neut_OCI		1.16014	0.386204	0.003451		1.00138	0.397936	0.013668		1.04822	0.405569	0.011417		0.430556	17.5697	2.77e-05
	Total	tot_OCI		0.552874	0.245952	0.027026		0.481459	0.255131	0.062443		0.469561	0.260565	0.074995		0.079365	0.487723	0.484945
Social Communication Questionnaire (SCQ)	Total	tot_SCQ		2.98389	0.498167	1.34e-08		2.78446	0.506755	1.55e-07		2.77779	0.530661	5.27e-07		0.329677	15.3483	8.94e-05
	Reciprocal social interaction	soc_SCQ		3.86795	0.706137	1.64e-07		3.76085	0.727705	7.1e-07		3.92699	0.760624	7.32e-07		0.25129	8.68921	0.003201
	Communication	com_SCQ		1.0135	0.288173	0.000568		0.815512	0.292868	0.006019		0.807366	0.306677	0.009325		0.163226	4.09023	0.043132
	Repetitive Behavior	rep_SCQ		1.95552	0.483892	8.24e-05		1.84675	0.487606	0.000216		1.68929	0.508716	0.001118		0.21	6.36507	0.011639
Strength and Difficulties Questionnaire (SDQ)	Emotional symptoms	emo_SDQ		-0.66828	0.38598	0.085453		-0.80927	0.386768	0.038135		-0.62201	0.439664	0.159287		-0.19465	4.33541	0.037327
	Conduct problems	cond_SDQ		0.328959	0.365249	0.369232		0.254332	0.381277	0.505792		0.228079	0.4346	0.600523		0.014257	0	1
	Hyperactivity/Innatention	hyp.imp_SDQ		1.34554	0.222833	1.19e-08		1.20794	0.227625	4.06e-07		1.02537	0.257499	0.000108		0.342574	15.3854	8.77e-05
	Peer relationship problems	peer_SDQ		1.90854	0.273473	9.11e-11		1.85068	0.280497	7.18e-10		2.22	0.31314	5.45e-11		0.462574	27.6894	1.42e-07
	Prosocial behavior (inverted)	soc_SDQ		0.844605	0.21371	0.000119		0.869514	0.22431	0.00016		0.844681	0.255658	0.001201		0.330693	22.7065	1.89e-06
	Total difficulties	tot_SDQ		1.2664	0.284038	1.61e-05		1.12365	0.284926	0.000124		1.20686	0.324465	0.000285		0.294653	10.6341	0.00111
Social Responsiveness Scale (SRS)	Total score	tot_SRS		1.89521	0.35846	4e-07		1.6532	0.352794	5.97e-06		1.80254	0.366756	2.22e-06		0.294155	13.464	0.000243
	Social awareness	awr_SRS		1.00401	0.216116	7.01e-06		0.925065	0.214843	2.91e-05		0.933866	0.224787	5.34e-05		0.238901	8.42737	0.003696
	Social cognition	cog_SRS		0.74567	0.346249	0.032762		0.4857	0.336192	0.15052		0.564276	0.351081	0.110009		0.183807	4.88899	0.027029
	Social communication	com_SRS		2.0345	0.384677	3.96e-07		1.79844	0.386822	6.99e-06		1.9436	0.402692	3.27e-06		0.297828	13.4938	0.000239
	Social motivation	mot_SRS		0.634973	0.300546	0.036166		0.508469	0.306584	0.0992		0.811665	0.309293	0.009541		0.143564	2.70461	0.100059
	Restricted interests rep' behavior	man_SRS		3.78012	0.437455	5.26e-15		3.48035	0.430874	1.6e-13		3.52715	0.450652	6.94e-13		0.502076	36.867	1.26e-09
	ASD Social Comm/Interaction	asd_SRS		1.53433	0.34017	1.24e-05		1.31655	0.336564	0.000136		1.4823	0.349075	3.71e-05		0.251996	9.64822	0.001895
Child Behavior Checklist (CBCL)	Anxious/Depressed	ax.dep_CBCL		-0.29266	0.746367	0.695764		-0.2439	0.760943	0.749218		-0.20111	0.798721	0.801708		-0.00419	3.72e-31	1
	Withdrawn/Depressed	wt.dep_CBCL		1.80016	0.521292	0.000797		1.51437	0.529326	0.005116		1.83915	0.544479	0.001036		0.282525	7.38333	0.006583
	Somatic complaints	som_CBCL		1.257	0.602352	0.039303		1.17737	0.608889	0.055903		1.38522	0.635259	0.031515		0.154866	1.98945	0.158399
	Social problems	soc_CBCL		3.91871	0.646229	2.08e-08		3.5743	0.640801	1.97e-07		3.73026	0.670608	2.15e-07		0.321591	10.6697	0.001089
	Thought problems	tht_CBCL		1.49223	0.532029	0.005991		1.31449	0.542351	0.017107		1.53402	0.564398	0.007719		0.141611	1.60947	0.204566
	Attention problems	att_CBCL		1.44948	0.333222	3.14e-05		1.27268	0.33592	0.000255		1.3854	0.350543	0.000143		0.190443	3.89682	0.048378
	Rule breaking	rule_CBCL		0.088632	0.449005	0.843895		0.031889	0.469555	0.945987		0.169021	0.490712	0.731225		-0.04151	0.060585	0.805574
	Aggressive behavior	ag_CBCL		1.11049	0.534972	0.040333		0.98413	0.556183	0.079781		0.83457	0.581648	0.154393		0.061388	0.192542	0.66081
	Internalizing problems	int_CBCL		1.51711	0.668462	0.025258		1.37442	0.674264	0.044072		1.62972	0.70245	0.02233		0.359261	13.4901	0.00024
	Externalizing problems	ext_CBCL		0.995263	0.509999	0.053636		0.884707	0.531345	0.098945		0.82663	0.557465	0.1412		0.063132	0.210163	0.64664
	Total problems	tot_CBCL		1.98603	0.522377	0.00024		1.78377	0.529519	0.001064		1.88805	0.554755	0.000952		0.254273	7.84793	0.005088
		num sig scales		34				28				24				12
		num scales <.05		54				48				48				42
																	**chi sq statistic calculated for most scales. Fishers exact test was used to generate a p-value for att_BIS, mot_BIS, plan_BIS, tot_BIS, and obs_OCI due to low expected frequencies (i.e., <5 per cell)

## Sheet: Control_XXY vs Control_XYY
Intrument (Abbreviation)	Subscale	Variable name		XY Controls: XXY/KS vs. XYY (covarying for age)
				β for XYY Controls (vs. XXY Controls)	s.e.m.	p (unadjusted)	p (Bonferroni)
Antisocial Process Screening Device (APSD)	Total	tot_APSD		-0.178839	0.853543	0.834379	1
	Callous/Unemotional	cu_APSD		-0.545421	0.31924	0.0900255	1
	Narcissism	narc_APSD		0.180879	0.376589	0.631848	1
	Impulsivity	imp_APSD		0.192123	0.336211	0.56873	1
Barratt Impulsiveness Scale (BIS)	Attentional	att_BIS		-0.875615	0.823334	0.290251	1
	Motor	mot_BIS		-0.0689263	0.878505	0.937628	1
	Planning	pln_BIS		-1.62421	1.06012	0.128824	1
	Total	tot_BIS		-2.56875	2.25742	0.258018	1
Children's Scale of Hostility and Aggression (SHRP)	Verbal aggression	ag.v_SHRP		0.0136677	0.0444241	0.759138	1
	Bullying	bul_SHRP		0.0097354	0.0425067	0.819429	1
	Covert aggression	ag.c_SHRP		0.0323517	0.0764501	0.673304	1
	Hostility	hos_SHRP		-0.0820379	0.0831911	0.327039	1
	Physical aggression	ag.p_SHRP		-0.00888383	0.0258702	0.732198	1
Affective Reactivity Index (ARI)	Total	tot_ARI		-0.0850117	0.0482029	0.0815661	1
Conners (CON)	Inattention	att_CON		-0.236198	1.07596	0.826808	1
	Hyperactivity/Impulsivity	hyp.imp_CON		-1.19417	1.15931	0.30612	1
	Learning problems	learn_CON		0.0326828	0.71155	0.963481	1
	Executive functioning	exec_CON		-0.322504	1.20497	0.789671	1
	Defiance	def_CON		-0.408902	0.513924	0.428621	1
	Peer relations	peer_CON		-0.439119	0.344876	0.206657	1
	Total	tot_CON		-0.27386	0.747764	0.715166	1
	ADHD_Inattentive_subtype	adhd.att_CON		-0.164154	1.22226	0.893504	1
	ADHD_Hyperactive_subtype	adhd.hyp_CON		-0.681831	0.956135	0.477878	1
	Conduct Disorder	cond_CON		-0.156136	0.343317	0.65051	1
	Opposiitonal Defiant Disorder	odd_CON		-0.494126	0.65752	0.454585	1
Depression and Anxiety Stress Scale 21 (DASS)	Depression	dep_DASS		0.260875	0.466535	0.57773	1
	Anxiety	anx_DASS		0.0428849	0.429547	0.920743	1
	Stress	strs_DASS		-0.837174	0.610887	0.174698	1
Developmental Coordination Disorders Questionnaire (DCD)	Control	cont_DCD		-0.832947	0.727135	0.255172	1
	Fine Motor	fine_DCD		-0.400114	0.675795	0.555361	1
	Coordination	coord_DCD		-1.23959	0.752887	0.103322	1
	Total	tot_DCD		-2.47265	1.82543	0.179106	1
Obsessive Compulsive Inventory (OCI)	Doubting	dbt_OCI		0.213677	0.40456	0.598899	1
	Obsessions	obs_OCI		-0.152897	0.341845	0.655936	1
	Hoarding	hrd_OCI		0.0680343	0.261738	0.795609	1
	Ordering	ord_OCI		0.0488911	0.287951	0.865621	1
	Neutralizing	neut_OCI		0.00453576	0.171313	0.978946	1
	Total	tot_OCI		0.384869	1.26434	0.761642	1
Social Communication Questionnaire (SCQ)	Total	tot_SCQ		-0.424285	0.51756	0.414662	1
	Reciprocal social interaction	soc_SCQ		-0.149738	0.182456	0.414151	1
	Communication	com_SCQ		-0.111877	0.323549	0.730372	1
	Repetitive Behavior	rep_SCQ		-0.114901	0.13353	0.391969	1
Strength and Difficulties Questionnaire (SDQ)	Emotional symptoms	emo_SDQ		-0.107929	0.240411	0.654621	1
	Conduct problems	cond_SDQ		0.171088	0.210516	0.418655	1
	Hyperactivity/Innatention	hyp.imp_SDQ		-1.06249	0.421142	0.0135025	0.891162
	Peer relationship problems	peer_SDQ		-0.509564	0.301836	0.0950359	1
	Prosocial behavior (inverted)	soc_SDQ		0.40997	0.401091	0.309616	1
	Total difficulties	tot_SDQ		-1.50889	0.83195	0.0732562	1
Social Responsiveness Scale (SRS)	Total score	tot_SRS		-3.08737	2.99411	0.305362	1
	Social awareness	awr_SRS		-0.28487	0.600862	0.636629	1
	Social cognition	cog_SRS		-0.390535	0.704336	0.580695	1
	Social communication	com_SRS		-1.12036	1.02962	0.27958	1
	Social motivation	mot_SRS		-0.441753	0.724289	0.543528	1
	Restricted interests rep' behavior	man_SRS		-0.849858	0.582331	0.148096	1
	ASD Social Comm/Interaction	asd_SRS		-2.23752	2.56656	0.385748	1
Child Behavior Checklist (CBCL)	Anxious/Depressed	ax.dep_CBCL		-0.176243	0.241671	0.467842	1
	Withdrawn/Depressed	wt.dep_CBCL		-0.52703	0.242407	0.0324732	1
	Somatic complaints	som_CBCL		-0.212797	0.22659	0.350328	1
	Social problems	soc_CBCL		-0.344499	0.266559	0.199942	1
	Thought problems	tht_CBCL		-0.358394	0.273468	0.19376	1
	Attention problems	att_CBCL		-0.655652	0.490242	0.184659	1
	Rule breaking	rule_CBCL		0.216192	0.313271	0.492122	1
	Aggressive behavior	ag_CBCL		0.189203	0.572984	0.742057	1
	Internalizing problems	int_CBCL		-0.825491	0.527874	0.12158	1
	Externalizing problems	ext_CBCL		0.395857	0.79001	0.617612	1
	Total problems	tot_CBCL		-2.07941	1.94396	0.287792	1
		num sig scales		0
		num scales <.05		2
