# Supplementary material for: X- vs. Y-chromosome influences on human behavior: a deep phenotypic comparison of psychopathology in XXY and XYY syndromes
Source: J Neurodev Disord. 2024 Oct 3;16:56. doi: 10.1186/s11689-024-09574-5 (PMC11451104; doi:10.1186/s11689-024-09574-5)
Supplement: Supplementary file 2 — Supplementary Material 2. [file 11689_2024_9574_MOESM2_ESM.xlsx]

## Sheet: postnatal_reasons
Karyotype	Age at SCA Diagnosis (years)	Reason for Genetic Testing
XXY	0.01	Congenital malformation/dysmorphia
XXY	0.06	Congenital malformation/dysmorphia
XXY	0.17	Unknown
XXY	0.33	Neurological concern
XXY	0.35	Congenital malformation/dysmorphia
XXY	0.5	Failure to thrive
XXY	1.1	Neurological concern
XXY	1.17	Neurological concern
XXY	1.6	Failure to thrive
XXY	2	Neurodevelopmental concern
XXY	2	Neurodevelopmental concern
XXY	2	Neurodevelopmental concern
XXY	2	Neurological concern
XXY	3	Neurodevelopmental concern
XXY	3	Neurodevelopmental concern
XXY	3	Neurological concern
XXY	3.5	Neurological concern
XXY	4	Neurodevelopmental concern
XXY	4	Neurodevelopmental concern
XXY	4.5	Neurological concern
XXY	5	Neurodevelopmental concern
XXY	5	Neurological concern
XXY	6	Neurodevelopmental concern
XXY	6	Neurodevelopmental concern
XXY	7	Neurodevelopmental concern
XXY	7	Neurological concern
XXY	8	Neurodevelopmental concern
XXY	8	Neurodevelopmental concern
XXY	9	Neurodevelopmental concern
XXY	9	Neurodevelopmental concern
XXY	9	Neurological concern
XXY	9	Neurological concern
XXY	10	Congenital malformation/dysmorphia
XXY	10	Neurodevelopmental concern
XXY	11	Neurological concern
XXY	12	Neurodevelopmental concern
XXY	12	Neurological concern
XXY	12	Neurological concern
XXY	13	Congenital malformation/dysmorphia
XXY	13	Endocrine concern
XXY	14	Congenital malformation/dysmorphia
XXY	14	Congenital malformation/dysmorphia
XXY	14	Endocrine concern
XXY	14	Neurodevelopmental concern
XXY	15	Congenital malformation/dysmorphia
XXY	15	Congenital malformation/dysmorphia
XXY	15	Congenital malformation/dysmorphia
XXY	15	Congenital malformation/dysmorphia
XXY	15	Congenital malformation/dysmorphia
XXY	15	Endocrine concern
XXY	15	Endocrine concern
XXY	16	Congenital malformation/dysmorphia
XXY	16	Congenital malformation/dysmorphia
XXY	16	Congenital malformation/dysmorphia
XXY	16	Endocrine concern
XXY	17	Congenital malformation/dysmorphia
XXY	17	Congenital malformation/dysmorphia
XXY	17	Congenital malformation/dysmorphia
XXY	17	Congenital malformation/dysmorphia
XXY	18	Endocrine concern
XXY	19	Congenital malformation/dysmorphia
XXY	19	Congenital malformation/dysmorphia
XXY	19	Unknown
XXY	20	Congenital malformation/dysmorphia
XYY	0.02	Congenital malformation/dysmorphia
XYY	0.02	Congenital malformation/dysmorphia
XYY	0.83	Neurological concern
XYY	1	Neurodevelopmental concern
XYY	1	Neurological concern
XYY	1.5	Congenital malformation/dysmorphia
XYY	1.67	Neurodevelopmental concern
XYY	2	Neurodevelopmental concern
XYY	2	Neurodevelopmental concern
XYY	2	Neurodevelopmental concern
XYY	2.5	Neurodevelopmental concern
XYY	2.75	Neurodevelopmental concern
XYY	3	Congenital malformation/dysmorphia
XYY	3	Neurodevelopmental concern
XYY	3	Neurological concern
XYY	4	Neurodevelopmental concern
XYY	4	Neurodevelopmental concern
XYY	4	Neurodevelopmental concern
XYY	4	Neurodevelopmental concern
XYY	4	Neurodevelopmental concern
XYY	5	Neurodevelopmental concern
XYY	5	Neurodevelopmental concern
XYY	5	Neurodevelopmental concern
XYY	5	Neurodevelopmental concern
XYY	5	Neurodevelopmental concern
XYY	5	Neurological concern
XYY	5.5	Neurodevelopmental concern
XYY	6	Neurodevelopmental concern
XYY	6	Neurodevelopmental concern
XYY	7	Oncological concern
XYY	9	Neurodevelopmental concern
XYY	10	Neurodevelopmental concern
XYY	10	Neurodevelopmental concern
XYY	12	Neurodevelopmental concern
XYY	13	Neurodevelopmental concern
XYY	13	Unknown
XYY	15	Endocrine concern
XYY	15	Neurodevelopmental concern
XYY	16	Unknown
